# Supplementary material for: Monovalent and Divalent Designs of Copper Radiotheranostics Targeting Fibroblast Activation Protein in Cancer
Source: Cancers (Basel). 2024 Dec 15;16(24):4180. doi: 10.3390/cancers16244180 (PMC11675001; doi:10.3390/cancers16244180)
Supplement: Supplementary file 1 [file cancers-16-04180-s001.zip]

Archive with 1 entries (1 files):
- cancers-3333388-supplementary.pdf
